# Supplementary material for: The Development of a Multiplex Real-Time Quantitative PCR Assay for the Differential Detection of the Wild-Type Strain and the MGF505-2R, EP402R and I177L Gene-Deleted Strain of the African Swine Fever Virus
Source: Animals (Basel). 2022 Jul 8;12(14):1754. doi: 10.3390/ani12141754 (PMC9311895; doi:10.3390/ani12141754)
Supplement: Supplementary file 1 [file animals-12-01754-s001.zip]

Archive with 1 entries (1 files):
- animals-1774777-supplementary.pdf
